# Supplementary material for: Familial MEN1 Syndrome with Atypical Renal Features and a Coexisting CLDN16 Variant: A Case Series
Source: J Clin Med. 2025 Aug 2;14(15):5447. doi: 10.3390/jcm14155447 (PMC12347269; doi:10.3390/jcm14155447)
Supplement: Supplementary file 1 [file jcm-14-05447-s001.zip]

Archive with 2 entries (2 files):
- File S1. SpliceAI Lookup CLAUDIN16.pdf
- File S2. MAXENTCLAUDIN16.pdf
